# Supplementary material for: Data survey on the effect of product features on competitive advantage of selected firms in Nigeria
Source: Data Brief. 2018 Apr 4;18:1005–8. doi: 10.1016/j.dib.2018.03.134 (PMC5996723; doi:10.1016/j.dib.2018.03.134)
Supplement: Supplementary file 1 — Supplementary material [file mmc1.zip]

Archive with 2 entries (2 files):
- Authors declare that there is no conflict of interest.pdf
- AUTHOR DECLARATION.docx
